# Supplementary material for: Exploration and mutagenesis of the germacrene A synthase from Solidago canadensis to enhance germacrene A production in E.coli
Source: Synth Syst Biotechnol. 2025 Feb 28;10(2):620–8. doi: 10.1016/j.synbio.2025.02.015 (PMC11946497; doi:10.1016/j.synbio.2025.02.015)
Supplement: Multimedia component 4 [file mmc4.xlsx]

## Sheet: SNAP2 saturation mutagenesis
Amino Acid	TYR522Y	TRP382W	THR398T	LYS529K	GLU379E	ASP526D	ARG457R	ALA298A	THR401T	HIS451H	GLU454E	ASP305D	ASP302D	ASP301D	ARG264R	HIS394H	GLY402	ASN446	TYR376	GLU453	TYR15	LEU528	VAL397	LYS452
A	63	28	-45	39	52	46	48	-99	-14	32	20	63	58	72	68	40	-43	-9	44	-42	57	55	-18	67
R	86	57	75	41	82	75	-99	60	72	26	53	89	85	82	-99	62	77	66	73	-35	71	72	69	68
N	76	56	63	41	64	47	49	11	31	13	30	65	61	74	72	44	41	-99	60	-44	66	47	-51	81
D	88	64	80	73	54	-99	67	56	61	47	39	-99	-99	-99	89	72	67	-78	76	-39	78	77	63	88
C	56	-39	44	38	42	44	45	-35	19	-2	26	61	57	65	68	15	-3	26	1	-16	48	27	-14	64
Q	80	37	55	51	30	41	35	44	52	-26	15	78	72	81	69	28	61	33	0	-52	56	55	32	41
E	86	51	76	70	-99	39	63	58	67	49	-99	63	59	75	81	63	74	61	72	-99	75	71	53	56
G	84	57	36	62	72	54	60	19	54	44	45	78	74	82	78	54	-99	35	69	-30	78	70	56	81
H	63	57	70	13	60	57	32	51	52	-99	50	85	80	85	70	-99	88	45	40	-58	63	62	53	67
I	64	25	72	30	72	55	45	-46	62	16	42	83	81	86	75	55	36	58	37	-38	52	23	-63	67
L	63	-26	75	43	74	70	47	34	66	36	34	85	83	88	77	54	55	62	-7	-69	60	-99	-27	71
K	88	65	81	-99	71	65	-3	60	72	50	1	90	85	90	61	71	80	62	75	-45	77	73	62	-99
M	73	-20	64	36	68	66	41	31	52	20	40	83	80	85	73	53	64	48	45	-45	45	22	30	61
F	23	0	78	44	72	59	57	58	66	31	47	83	81	85	82	8	80	64	-7	-60	-82	3	45	78
P	92	80	79	73	83	80	65	48	66	54	69	87	85	91	86	79	67	63	84	8	79	75	67	86
S	80	30	-40	45	58	46	53	-76	-86	20	38	69	59	69	70	46	-38	11	65	-34	59	37	31	74
T	82	52	-99	-25	58	46	52	-58	-99	21	33	71	67	77	67	54	-33	30	64	-43	71	37	-16	67
W	74	-99	80	67	78	75	67	72	66	43	61	89	88	89	88	59	90	76	29	-43	75	51	64	81
Y	-99	-4	76	43	53	63	41	56	66	-3	48	85	84	87	81	-63	87	39	-99	-33	-99	-22	39	75
V	64	22	26	34	68	51	46	-56	54	24	27	81	78	84	73	47	38	54	31	-47	52	10	-99	68
	SNAP2 analysis of the mutants key residues
	Red fills are neutral or null mutations <-50
	Yellow ones represent the strongest mutation
	Green represents the mutations with significant impact

## Sheet: Location and Conservity
Residues	Location	Conservity
TYR522	NSE/DTE-C-terminus	9
ASP305	DDXXD	9
ASP301	DDXXD	9
ARG264	RXR	9
ASP302	DDXXD	9
GLU379	DDXXD-NSE/DTE	9
THR398	DDXXD-NSE/DTE	9
ASP526	NSE/DTE-C-terminus	9
LYS529	NSE/DTE-C-terminus	9
ALA298	RXR-DDXXD	9
GLU454	NSE/DTE	9
ARG457	NSE/DTE-C-terminus	9
HIS451	NSE/DTE	9
HIS394	DDXXD-NSE/DTE	8
ASN446	NSE/DTE	8
THR401	THR-GLU-GLU	8
TYR376	DDXXD-NSE/DTE	7
LEU528	NSE/DTE-C-terminus	7
LYS452	NSE/DTE	6
VAL397	DDXXD-NSE/DTE	6
GLU453	NSE/DTE	6
TYR15	N-terminus-RXR	2
GLY402	DDXXD-NSE/DTE	5
TRP382	DDXXD-NSE/DTE	9

## Sheet: Stability and Affinity 
Mutation	Stability	Affinity
TYR15>TRP	2.56	-0.52
TYR15>GLU	2.64	0.6
ALA298>ARG	3.68	-1.12
:ALA298>TRP	1.74	2.07
:ASP301>LYS	1.22	-2.25
:ASP301>ASN	-0.83	-1.09
:ASP301>GLU	1.28	1.81
:ASP302>TYR	0.81	-0.92
:ASP302>LYS	-0.98	-0.55
:ASP302>ASN	-1.06	-0.52
:ASP302>TRP	0.42	1.59
:ASP305>TRP	-0.02	-3.19
:ASP305>GLN	0.22	1.18
:TYR376>ARG	1.68	-0.89
:TYR376>LEU	-0.97	-0.23
:TYR376>PHE	-0.47	0.01
:TYR376>TRP	2.04	1.21
:GLU379>GLN	-0.95	-1.09
:GLU379>LEU	-1.35	-0.76
:GLU379>TRP	2.61	1.81
:TRP382>ARG	2.75	-0.75
:HIS394>ARG	2.29	-0.52
:HIS394>TRP	9.64	0.68
:VAL397>ARG	10.68	-0.49
:THR398>ARG	2.09	-0.48
:THR401>CYS	1	-0.53
:THR401>TRP	4.16	10.28
:GLY402>ARG	4.84	-0.8
:GLY402>MET	-1.26	-0.56
:GLY402>CYS	-2.59	-0.36
:GLY402>PHE	-1.35	2.65
:ASN446>LYS	0.81	-1.73
:ASN446>GLU	2.73	1.36
:HIS451>LEU	0.29	-1.06
:HIS451>ALA	-0.22	0.57
:HIS451>TRP	1.79	1.96
:HIS451>ILE	-0.43	-0.52
:HIS451>TYR	1.29	4.52
:LYS452>ASP	1.05	1.35
:GLU453>LYS	2.46	-1.01
:GLU453>ILE	-1.46	-0.73
:GLU454>LYS	2.69	-2.51
:GLU454>GLN	-1.59	-1.28
:GLU454>HIS	-0.06	4.34
:ARG457>PHE	-0.89	3.29
:TYR522>ARG	0.82	-0.66
:TYR522>GLU	6.56	0.69
:ASP526>ARG	-0.66	-2.33
:ASP526>ASN	-1.35	-1.17
:ASP526>VAL	-0.82	-1.08
:ASP526>GLN	-0.95	-0.99
:ASP526>CYS	-1.34	-0.83
:ASP526>THR	-1.17	-0.8
:ASP526>LEU	-0.63	-0.77
:ASP526>PRO	-0.33	-0.5
:ASP526>TYR	-0.55	-0.56
:ASP526>TRP	-0.82	1.51
:LEU528>ARG	0.61	-1
:LEU528>GLU	3.68	1.32
